# Supplementary material for: Functionalized Collagen/Poly(ethylene glycol) Diacrylate Interpenetrating Network Hydrogel Enhances Beta Pancreatic Cell Sustenance
Source: Gels. 2023 Jun 19;9(6):496. doi: 10.3390/gels9060496 (PMC10298015; doi:10.3390/gels9060496)
Supplement: Supplementary file 1 [file gels-09-00496-s001.zip]

Archive with 1 entries (1 files):
- gels-2451868-supplementary.pdf
